# Supplementary material for: Screening and Molecular Docking of Bioactive Metabolites of the Red Sea Sponge Callyspongia siphonella as Potential Antimicrobial Agents
Source: Antibiotics (Basel). 2022 Nov 23;11(12):1682. doi: 10.3390/antibiotics11121682 (PMC9774121; doi:10.3390/antibiotics11121682)
Supplement: Supplementary file 1 [file antibiotics-11-01682-s001.zip]

Archive with 1 entries (1 files):
- antibiotics-2035405-supplementary.pdf
